# Supplementary material for: Clinical, technical, and implementation characteristics of real-world health applications using FHIR
Source: JAMIA Open. 2022 Oct 12;5(4):ooac077. doi: 10.1093/jamiaopen/ooac077 (PMC9555876; doi:10.1093/jamiaopen/ooac077)
Supplement: ooac077_Supplementary_Data [file ooac077_supplementary_data.zip]

Archive with 3 entries (3 files):
- Appendix2_Survey.pdf
- Appendix3_Characteristics_by_Purpose_Visualization.docx
- Appendix1_Search_Strategy.docx
